# Supplementary material for: Description of two new sympatric species of the genus Leptolalax (Anura: Megophryidae) from western Yunnan of China
Source: PeerJ. 2018 Apr 10;6:e4586. doi: 10.7717/peerj.4586 (PMC5898428; doi:10.7717/peerj.4586)
Supplement: Supplemental Information 1 [file peerj-06-4586-s001.fas]

>SYSa006530_Leptolalax_purpurus
CGTACGCCTGCCCAGTGACTGCTCGTTAAACGGCCGCGGTACTCTGACCGTGCAAAGGTAGCGTAATCACTTGTCTTTTAAATAAAGACTAGTATGAATGGCATCACGAGAACTAATCTGTCTCCCTCCCCCAATCAGTGAAACTGATCTCCCCGTGCAGAAGCGGGGATGACATCATAAGACGAGAAGACCCTGTGGAGCTTCAAATCAAAAATCAACTTGCTATACTTTACCTGACACATTCTTATAGACTTGATTTAGATTTTTAGCTGGGGCGGCTGTGGAGAAAAAATCATCCTCCACGAAACTCTATTCCAAGGGCTACTGCCCTAAGTAATAATAAATTAGTTTAATTGACCCAATTTTTGATCAACGGACCAAGTTACCCCAGGGATAACAGCGCAATCCACTTTTAGAGTCCATATCGACAAGTGGGCTTACGACCTCGATGTTGGATCAGGGCACCCAAGTGGTGCAGCCGCTACTAAAGGTTCGTTTGTTCAACGATTAAAGCCCT-
>SYSa006531_Leptolalax_purpurus
CGTACGCCTGCCCAGTGACTGCTCGTTAAACGGCCGCGGTACTCTGACCGTGCAAAGGTAGCGTAATCACTTGTCTTTTAAATAAAGACTAGTATGAATGGCATCACGAGAACTAATCTGTCTCCCTCCCCCAATCAGTGAAACTGATCTCCCCGTGCAGAAGCGGGGATGACATCATAAGACGAGAAGACCCTGTGGAGCTTCAAATCAAAAATCAACTTGCTATACTTTACCTGACACATTCTTATAGACTTGATTTAGATTTTTAGCTGGGGCGGCTGTGGAGAAAAAATCATCCTCCACGAAACTCTATTCCAAGGGCTACTGCCCTAAGTAATAATAAATTAGTTTAATTGACCCAATTTTTGATCAACGGACCAAGTTACCCCAGGGATAACAGCGCAATCCACTTTTAGAGTCCATATCGACAAGTGGGCTTACGACCTCGATGTTGGATCAGGGCACCCAAGTGGTGCAGCCGCTACTAAAGGTTCGTTTGTTCAACGATTAAAGCCCT-
>SYSa006532_Leptolalax_yingjiangensis
TGTACGCCTGCCCAGTGACCCCTCGTTCAACGGCCGCGGTACTCTGACCGTGCAAAGGTAGCGTAATCACTTGTCTTCTAAATAAAGACTAGTATGAATGGCACCACGAGAACTAATCTGTCTCCCTCACCCAATCAGTGAAACTGATCTCCCCGTGCAGAAGCGGGGATAAAATCATAAGACGAGAAGACCCTGTGGAGCTTTAAATCAAAAACCAACTGCTTAATTACCCCTACACATTTCGCAGGTATGGTTAAGATTTTTGGCTGGGGCGGCTGTGGAGAAAAAATCATCCTCCACGAATAACTATGCTGAGGGCTACTACCCTAAGCATTAACAAATTAACTTTAATTGACCCTTTTTGATCAACGAACCAAGTTACCCCAGGGATAACAGCGCAATCCACTTCTAGAGTCCATATCGACAAGTGGGCTTACGACCTCGATGTTGGATCAGGGCACCCTAGTGGTGCAGCCGCTACTAATGGTTCGTTTGTTCAACGATTAAAGCCCT-----
>SYSa006533_Leptolalax_yingjiangensis
TGTACGCCTGCCAGTGACCCCTCGTTCAACGGCCGCGGTACTCTGACCGTGCAAAGGTAGCGTAATCACTTGTCTTCTAAATAAAGACTAGTATGAATGGCACCACGAGAACTAATCTGTCTCCCTCACCCAATCAGTGAAACTGATCTCCCCGTGCAGAAGCGGGGATAAAATCATAAGACGAGAAGACCCTGTGGAGCTTTAAATCAAAAACCAACTGCTTAATTACCCCTACACATTTCGCAGGTATGGTTAAGATTTTTGGCTGGGGCGGCTGTGGAGAAAAAATCATCCTCCACGAATAACTATGCTGAGGGCTACTACCCTAAGCATTAACAAATTAACTTTAATTGACCCTTTTTGATCAACGAACCAAGTTACCCCAGGGATAACAGCGCAATCCACTTCTAGAGTCCATATCGACAAGTGGGCTTACGACCTCGATGTTGGATCAGGGCACCCTAGTGGTGCAGCCGCTACTAATGGTTCGTTTGTTCAACGATTAAAGCCCT------
>SYSa006534_Leptolalax_yingjiangensis
TGTACGCCTGCCCAGTGACCCCTCGTTCAACGGCCGCGGTACTCTGACCGTGCAAAGGTAGCGTAATCACTTGTCTTCTAAATAAAGACTAGTATGAATGGCACCACGAGAACTAATCTGTCTCCCTCACCCAATCAGTGAAACTGATCTCCCCGTGCAGAAGCGGGGGTAAAATCATAAGACGAGAAGACCCTGTGGAGCTTTAAATCAAAAACCAACTGCTTAATTACCCCTACACATTTCGCAGGTATGGTTAAGATTTTTGGCTGGGGCGGCTGTGGAGAAAAAATCATCCTCCACGAATAACTATGCTGAGGGCTACTACCCTAAGCATTAACAAATTAACTTTAATTGACCCTTTTTGATCAACGAACCAAGTTACCCCAGGGATAACAGCGCAATCCACTTCTAGAGTCCATATCGACAAGTGGGCTTACGACCTCGATGTTGGATCAGGGCACCCTAGTGGTGCAGCCGCTACTAATGGTTCGTTTGTTCAACGATTAAAGCCCT-----
>SYSa006535_Leptolalax_yingjiangensis
TGTACGCCTGCCAGTGACCCCTCGTTCAACGGCCGCGGTACTCTGACCGTGCAAAGGTAGCGTAATCACTTGTCTTCTAAATAAAGACTAGTATGAATGGCACCACGAGAACTAATCTGTCTCCCTCACCCAATCAGTGAAACTGATCTCCCCGTGCAGAAGCGGGGATAAAATCATAAGACGAGAAGACCCTGTGGAGCTTTAAATCAAAACCAACTGCTTAATTACCCCTACACATTTCGCAGGTATGGTTAAGATTTTTGGCTGGGGCGGCTGTGGAGAAAAAATCATCCTCCACGAATAACTATGCTGAGGGCTACTACCCTAAGCATTAACAAATTAACTTTAATTGACCCTTTTTGATCAACGAACCAAGTTACCCCAGGGATAACAGCGCAATCCACTTCTAGAGTCCATATCGACAAGTGGGCTTACGACCTCGATGTTGGATCAGGGCACCCTAGTGGTGCAGCCGCTACTAATGGTTCGTTTGTTCAACGATTAAAGCCCT-------
>SYSa006536_Leptolalax_yingjiangensis
TGTACGCCTGCCCAGTGACCCCTCGTTCAACGGCCGCGGTACTCTGACCGTGCAAAGGTAGCGTAATCACTTGTCTTCTAAATAAAGACTAGTATGAATGGCACCACGAGAACTAATCTGTCTCCCTCACCCAATCAGTGAAACTGATCTCCCCGTGCAGAAGCGGGGATAAAATCATAAGACGAGAAGACCCTGTGGAGCTTTAAATCAAAAACCAACTGCTTAATTACCCCTACACATTTCGCAGGTATGGTTAAGATTTTTGGCTGGGGCGGCTGTGGAGAAAAAATCATCCTCCACGAATAACTATGCTGAGGGCTACTACCCTAAGCATTAACAAATTAACTTTAATTGACCCTTTTTGATCAACGAACCAAGTTACCCCAGGGATAACAGCGCAATCCACTTCTAGAGTCCATATCGACAAGTGGGCTTACGACCTCGATGTTGGATCAGGGCACCCTAGTGGTGCAGCCGCTACTAATGGTTCGTTTGTTCAACGATTAAAGCCCT-----
>SYSa006537_Leptolalax_yingjiangensis
TGTACGCCTGCCCAGTGACCCCTCGTTCAACGGCCGCGGTACTCTGACCGTGCAAAGGTAGCGTAATCACTTGTCTTCTAAATAAAGACTAGTATGAATGGCACCACGAGAACTAATCTGTCTCCCTCACCCAATCAGTGAAACTGATCTCCCCGTGCAGAAGCGGGGATAAAATCATAAGACGAGAAGACCCTGTGGAGCTTTAAATCAAAAACCAACTGCTTAATTACCCCTACACATTTCGCAGGTATGGTTAAGATTTTTGGCTGGGGCGGCTGTGGAGAAAAAATCATCCTCCACGAATAACTATGCTGAGGGCTACTACCCTAAGCATTAACAAATTAACTTTAATTGACCCTTTTTGATCAACGAACCAAGTTACCCCAGGGATAACAGCGCAATCCACTTCTAGAGTCCATATCGACAAGTGGGCTTACGACCTCGATGTTGGATCAGGGCACCCTAGTGGTGCAGCCGCTACTAATGGTTCGTTTGTTCAACGATTAAAGCCCT-----
>KFBG14531_Leptolalax_ventripunctatus
GTACCGCCTGCCAGTGACTATATGTTCAACGGCCGCGGTATACTGACCGTGCAAAGGTAGCGTAATCATTTGTCTTTTAATTGAAGACTAGTATGAATGGCATCACGAGGACTAATCTGTCTCCCTCCCCCAATCAGTGAAACTGATCTCCCCGTGCAGAAGCGGGGATAATATCATAAGACGAGAAGACCCTGTGGAGCTTCAAATCAATAATCAACTGCTTCCCCCCGATACACTCACGCAAACTTGATTTAGATTTTCAGCTGGGGCGTCTATGGAGAAAAAAAAATCCTCCATGAAAATTCATGCTAAAAGCTACCGCCATAGGCATTAATATACTTAACTTTAATTGACCCAATTTTTGATCAACGGACCAAGTTACCCCAGGGATAACAGCGCAATCCACTTAAAGAGTCCTTATCGACAAGTGGGCTTACGACCTCGATGTTGGATCAGGGCATCCAAGTGGTGCAGCCGCTACTAAAGGTTCGTTTGTTCAACGATTAAAGCCCT-----
>KFBG14423_Leptolalax_ventripunctatus
GTACCGCCTGCCAGTGACTATATGTTCAACGGCCGCGGTATACTGACCGTGCAAAGGTAGCGTAATCATTTGTCTTTTAATTGAAGACTAGTATGAATGGCATCACGAGGACTAATCTGTCTCCCTCCCCCAATCAGTGAAACTGATCTCCCCGTGCAGAAGCGGGGATAATATCATAAGACGAGAAGACCCTGTGGAGCTTCAAATCAATAATCAACTGCTTCCCCCCCGATACACTCACGCAAACTTGATTTAGATTTTCAGCTGGGGCGTCTATGGAGAAAAAAAAATCCTCCATGAAAATTCATGCTAAAAGCTACCGCCATAGGCATTAATATACTTAACTTTAATTGACCCAATTTTTGATCAACGGACCAAGTTACCCCAGGGATAACAGCGCAATCCACTTAAAGAGTCCTTATCGACAAGTGGGCTTACGACCTCGATGTTGGATCAGGGCATCCAAGTGGTGCAGCCGCTACTAAAGGTTCGTTTGTTCAACGATTAAAGCCCT----
>KFBG14509_Leptolalax_ventripunctatus
GTACCGCCTGCCAGTGACTATATGTTCAACGGCCGCGGTATACTGACCGTGCAAAGGTAGCGTAATCATTTGTCTTTTAATTGAAGACTAGTATGAATGGCATCACGAGGACTAATCTGTCTCCCTCCCCCAATCAGTGAAACTGATCTCCCCGTGCAGAAGCGGGGATAATATCATAAGACGAGAAGACCCTGTGGAGCTTCAAATCAATAATCAACTGCTTCCCCCCGATACACTCACGCAAACTTGATTTAGATTTTCAGCTGGGGCGTCTATGGAGAAAAAAAAATCCTCCATGAAAATTCATGCTAAAAGCTACCGCCATAGGCATTAATATACTTAACTTTAATTGACCCAATTTTTGATCAACGGACCAAGTTACCCCAGGGATAACAGCGCAATCCACTTAAAGAGTCCTTATCGACAAGTGGGCTTACGACCTCGATGTTGGATCAGGGCATCCAAGTGGTGCAGCCGCTACTAAAGGTTCGTTTGTTCAACGATTAAAGCCCT-----
>SYSa004539_Leptolalax_ventripunctatus
GTACCGCCTGCCAGTGACTATGTGTTCAACGGCCGCGGTATACTGACCGTGCAAAGGTAGCGTAATCATTTGTCTTTTAATTGAAGACTAGTATGAATGGCATCACGAGGACTAATCTGTCTCCCTCCCCCAATCAGTGAAACTGATCTCCCCGTGCAGAAGCGGGGATAATATCATAAGACGAGAAGACCCTGTGGAGCTTCAAATCAATAATCAACTGCTTCACCCACCCCAGATACACTCACGCAAACTTGATTTAGATTTTCAGCTGGGGCGTCTATGGAGAAAAAAAAATCCTCCATGAAAATTCATGCTAAAAGCTACCACCATAGGCATTAATATACTTAACTTTAATTGACCCAATTTTTGATCAACGGACCAAGTTACCCCAGGGATAACAGCGCTATCCACTTAAAGAGTCCTTATCGACAAGTGGGCTTACGACCTCGATGTTGGATCAGGGCATCCAAGTGGTGCAGCCGCTACTAAAGGTTCGTTTGTTCAACGATTAAAGCCCT
